# Supplementary material for: Nox1-Derived ROS Amplifies Calcium Entry and Enhances Pneumolysin-Induced Lung Endothelial Barrier Dysfunction in Hyperglycemia
Source: Antioxidants (Basel). 2026 Feb 24;15(3):275. doi: 10.3390/antiox15030275 (PMC13024285; doi:10.3390/antiox15030275)
Supplement: Supplementary file 1 [file antioxidants-15-00275-s001.zip]

Archive with 2 entries (2 files):
- SUPPLEMENT Fig2 FINAL.eps
- SUPPLEMENT Fig1 FINAL.eps
